# Supplementary material for: Mutational meltdown of putative microbial altruists in Streptomyces coelicolor colonies
Source: Nat Commun. 2022 Apr 27;13:2266. doi: 10.1038/s41467-022-29924-y (PMC9046218; doi:10.1038/s41467-022-29924-y)
Supplement: Supplementary file 5 — Source Data [file 41467_2022_29924_MOESM5_ESM.xlsx]

## Sheet: Fig. 1a
Strain	Initial frequency	Final frequency
M1	0.101796	4.91779e-05
M1	0.295019	0.000669821
M1	0.522634	0.00244158
M1	0.614035	0.00532632
M1	0.727669	0.00990099
M1	0.782698	0.0304904
M1	0.904863	0.054839
M1	0.992239	0.405637
M5	0.0740741	7.56679e-06
M5	0.363281	1.06917e-05
M5	0.52921	0.000315384
M5	0.655914	0.000939961
M5	0.771379	0.00168748
M5	0.825342	0.00660763
M5	0.894904	0.0166584
M5	0.990491	0.339456
M5	0.666068	0.00104808
M5	0.786942	0.00146178
M5	0.819753	0.00510551
M5	0.890052	0.0182431
W1	0.401042	0.332573
W1	0.995733	0.995682
W1	0.138187	0.146667
W1	0.468672	0.439614
W1	0.800821	0.571429
W1	0.920354	0.939718
W1	0.994886	0.996095
W1	0.462366	0.406593
W1	0.541401	0.57
W1	0.634298	0.701031
W1	0.81165	0.815789

## Sheet: Fig. 3a
Transfer	Lineage	LgCFU (mean)	95% CI
0	W1	9.51717	0.202994
5	W1	9.76195	0.15952
10	W1	9.75902	0.424117
15	W1	9.75875	0.35451
19	W1	9.46232	0.0928078
25	W1	10.0171	0.0564948
0	W2	9.5398	0.359068
5	W2	9.64113	0.269202
10	W2	9.88002	0.0700347
15	W2	9.99911	0.0771752
19	W2	9.85123	0.217875
25	W2	10.0073	0.0456964
0	W3	9.4006	0.15997
5	W3	9.48598	0.237702
7	W3	9.22026	0.229257
10	W3	8.80677	0.050782
15	W3	8.99216	0.410131
19	W3	8.26282	0.348909
25	W3	8.38375	0.185072
0	W4	9.38905	0.446426
5	W4	9.60662	0.406863
10	W4	10.04	0.231152
15	W4	9.98294	0.158876
19	W4	9.85238	0.316461
25	W4	9.56098	0.181265
0	W5	9.39226	0.290558
5	W5	9.62923	0.257959
10	W5	10.0926	0.1829
15	W5	9.88631	0.259221
19	W5	9.70668	0.128376
25	W5	9.72205	0.254376
0	W6	9.39708	0.497811
5	W6	9.68167	0.187573
10	W6	10.068	0.19011
15	W6	9.86381	0.0297143
19	W6	9.69992	0.191014
25	W6	9.85382	0.189652
0	M1	8.64101	0.212377
5	M1	8.66443	0.108375
10	M1	8.37326	0.462955
15	M1	7.61555	0.209219
19	M1	7.53245	0.364101
25	M1	7.50783	0.157867
0	M2	8.7343	0.138841
5	M2	8.40035	0.16481
0	M3	8.79559	0.189434
5	M3	8.4272	0.428121
10	M3	8.83407	0.238124
15	M3	8.83139	0.127106
19	M3	7.65899	0.285869
25	M3	7.68715	0.146908
0	M4	8.75648	0.342698
10	M4	6.20344	0.401169
15	M4	6.47084	0.188147
19	M4	6.82686	0.215616
25	M4	6.8595	0.122176
0	M5	8.43487	0.100966
5	M5	8.60921	0.0559564
10	M5	8.49141	0.208051
15	M5	7.65463	0.283756
19	M5	7.69228	0.146976
25	M5	7.83986	0.0607553
0	M6	8.70043	0.0954608
5	M6	7.8395	0.376358
10	M6	7.61104	0.450971
15	M6	7.73485	0.253719
19	M6	7.8488	0.122674
25	M6	7.70871	0.14468

## Sheet: Fig. 3a raw data
Transfer	Lineage	Replicate	CFU	LgCFU
0	M1	1	480000000	8.68124
0	M1	2	500000000	8.69897
0	M1	3	349000000	8.54283
5	M1	1	418000000	8.62118
5	M1	2	461000000	8.6637
5	M1	3	511000000	8.70842
10	M1	1	146000000	8.16435
10	M1	2	271000000	8.43297
10	M1	3	333000000	8.52244
15	M1	1	36500000	7.56229
15	M1	2	37300000	7.57171
15	M1	3	51600000	7.71265
19	M1	1	31900000	7.50379
19	M1	2	36400000	7.5611
25	M1	1	30500000	7.4843
25	M1	2	38000000	7.57978
25	M1	3	28800000	7.45939
0	M2	1	559000000	8.74741
0	M2	2	606000000	8.78247
0	M2	3	471000000	8.67302
5	M2	1	214000000	8.33041
5	M2	2	290000000	8.4624
5	M2	3	256000000	8.40824
0	M3	1	523000000	8.7185
0	M3	2	743000000	8.87099
0	M3	3	627000000	8.79727
5	M3	1	316000000	8.49969
5	M3	2	356000000	8.55145
5	M3	3	170000000	8.23045
10	M3	1	878000000	8.94349
10	M3	2	582000000	8.76492
10	M3	3	622000000	8.79379
15	M3	1	744000000	8.87157
15	M3	2	706000000	8.8488
15	M3	3	594000000	8.77379
19	M3	1	34700000	7.54033
19	M3	2	46400000	7.66652
19	M3	3	58900000	7.77012
25	M3	1	56900000	7.75511
25	M3	2	45600000	7.65896
25	M3	3	44400000	7.64738
0	M4	1	396000000	8.5977
0	M4	2	703000000	8.84696
0	M4	3	668000000	8.82478
10	M4	1	2000000	6.30103
10	M4	2	1960000	6.29226
10	M4	3	1040000	6.01703
15	M4	1	3020000	6.48001
15	M4	2	2460000	6.39094
15	M4	3	3480000	6.54158
19	M4	1	5400000	6.73239
19	M4	2	7000000	6.8451
19	M4	3	8000000	6.90309
25	M4	1	6400000	6.80618
25	M4	2	8000000	6.90309
25	M4	3	7400000	6.86923
0	M5	1	303000000	8.48144
0	M5	2	261000000	8.41664
0	M5	3	255000000	8.40654
5	M5	1	419000000	8.62221
5	M5	2	419000000	8.62221
5	M5	3	383000000	8.5832
10	M5	1	291000000	8.46389
10	M5	2	266000000	8.42488
10	M5	3	385000000	8.58546
15	M5	1	33900000	7.5302
15	M5	2	56850000	7.75473
15	M5	3	47750000	7.67897
19	M5	1	53950000	7.73199
19	M5	2	52550000	7.72057
19	M5	3	42100000	7.62428
25	M5	1	72000000	7.85733
25	M5	2	70850000	7.85034
25	M5	3	64850000	7.81191
0	M6	1	549000000	8.73957
0	M6	2	500000000	8.69897
0	M6	3	460000000	8.66276
5	M6	1	100000000	8
5	M6	2	50000000	7.69897
5	M6	3	66000000	7.81954
10	M6	1	38000000	7.57978
10	M6	2	64000000	7.80618
10	M6	3	28000000	7.44716
15	M6	1	70000000	7.8451
15	M6	2	52000000	7.716
15	M6	3	44000000	7.64345
19	M6	1	73000000	7.86332
19	M6	2	77500000	7.8893
19	M6	3	62200000	7.79379
25	M6	1	43800000	7.64147
25	M6	2	55400000	7.74351
25	M6	3	55100000	7.74115
0	W1	1	4080000000	9.61066
0	W1	2	3030000000	9.48144
0	W1	3	2880000000	9.45939
5	W1	1	5520000000	9.74194
5	W1	2	6820000000	9.83378
5	W1	3	5130000000	9.71012
10	W1	1	6840000000	9.83506
10	W1	2	7560000000	9.87852
10	W1	3	3660000000	9.56348
15	W1	1	3930000000	9.59439
15	W1	2	7100000000	9.85126
15	W1	3	6770000000	9.83059
19	W1	1	2880000000	9.45939
19	W1	2	2670000000	9.42651
19	W1	3	3170000000	9.50106
25	W1	1	11040000000	10.043
25	W1	2	10180000000	10.0077
25	W1	3	10010000000	10.0004
0	W2	1	4220000000	9.62531
0	W2	2	4180000000	9.62118
0	W2	3	2360000000	9.37291
5	W2	1	4490000000	9.65225
5	W2	2	3370000000	9.52763
5	W2	3	5540000000	9.74351
10	W2	1	7720000000	9.88762
10	W2	2	8010000000	9.90363
10	W2	3	7060000000	9.8488
15	W2	1	9300000000	9.96848
15	W2	2	9960000000	9.99826
15	W2	3	10730000000	10.0306
19	W2	1	5650000000	9.75205
19	W2	2	8290000000	9.91855
19	W2	3	7640000000	9.88309
25	W2	1	9910000000	9.99607
25	W2	2	10680000000	10.0286
25	W2	3	9940000000	9.99739
0	W3	1	2120000000	9.32634
0	W3	2	2760000000	9.44091
0	W3	3	2720000000	9.43457
5	W3	1	2820000000	9.45025
5	W3	2	2590000000	9.4133
5	W3	3	3930000000	9.59439
7	W3	1	1440000000	9.15836
7	W3	2	2120000000	9.32634
7	W3	3	1500000000	9.17609
10	W3	1	607000000	8.78319
10	W3	2	657000000	8.81757
10	W3	3	660000000	8.81954
15	W3	1	1520000000	9.18184
15	W3	2	820000000	8.91381
15	W3	3	760000000	8.88081
19	W3	1	200000000	8.30103
19	W3	2	240000000	8.38021
19	W3	3	128000000	8.10721
25	W3	1	244000000	8.38739
25	W3	2	203000000	8.3075
25	W3	3	286000000	8.45637
0	W4	1	3040000000	9.48287
0	W4	2	3180000000	9.50243
0	W4	3	1520000000	9.18184
5	W4	1	2780000000	9.44404
5	W4	2	5910000000	9.77159
5	W4	3	4020000000	9.60423
10	W4	1	8570000000	9.93298
10	W4	2	12170000000	10.0853
10	W4	3	12640000000	10.1017
15	W4	1	9920000000	9.99651
15	W4	2	8190000000	9.91328
15	W4	3	10940000000	10.039
19	W4	1	8080000000	9.90741
19	W4	2	5090000000	9.70672
19	W4	3	8770000000	9.943
25	W4	1	4310000000	9.63448
25	W4	2	3630000000	9.55991
25	W4	3	3080000000	9.48855
0	W5	1	2540000000	9.40483
0	W5	2	3180000000	9.50243
0	W5	3	1860000000	9.26951
5	W5	1	3360000000	9.52634
5	W5	2	5420000000	9.734
5	W5	3	4240000000	9.62737
10	W5	1	12570000000	10.0993
10	W5	2	10370000000	10.0158
10	W5	3	14540000000	10.1626
15	W5	1	7220000000	9.85854
15	W5	2	6290000000	9.79865
15	W5	3	10040000000	10.0017
19	W5	1	4480000000	9.65128
19	W5	2	5190000000	9.71517
19	W5	3	5670000000	9.75358
25	W5	1	6810000000	9.83315
25	W5	2	5030000000	9.70157
25	W5	3	4280000000	9.63144
0	W6	1	2040000000	9.30963
0	W6	2	4230000000	9.62634
0	W6	3	1800000000	9.25527
5	W6	1	4040000000	9.60638
5	W6	2	5720000000	9.7574
5	W6	3	4800000000	9.68124
10	W6	1	10180000000	10.0077
10	W6	2	11020000000	10.0422
10	W6	3	14260000000	10.1541
15	W6	1	7440000000	9.87157
15	W6	2	7410000000	9.86982
15	W6	3	7080000000	9.85003
19	W6	1	5970000000	9.77597
19	W6	2	5030000000	9.70157
19	W6	3	4190000000	9.62221
25	W6	1	5830000000	9.76567
25	W6	2	7900000000	9.89763
25	W6	3	7910000000	9.89818

## Sheet: Fig. 3b
Lineage	Transfer	Replicate	Relative fitness	Mean	95% CI
W1	0	1	0.99497	0.994821	0.00189288
W1	0	2	0.994672
W1	25	1	0.955973	0.956513	0.0068577
W1	25	2	0.957052
W2	0	1	1.02121	1.02325	0.0259628
W2	0	2	1.0253
W2	25	1	1.10997	1.12311	0.166972
W2	25	2	1.13625
W3	0	1	0.991883	0.992869	0.0125277
W3	0	2	0.993855
W3	25	1	0.379522	0.386048	0.0829305
W3	25	2	0.392575
W4	0	1	0.962177	0.970304	0.103262
W4	0	2	0.978431
W4	25	1	0.99911	0.990622	0.107846
W4	25	2	0.982135
W5	0	1	0.980949	0.965996	0.189994
W5	0	2	0.951044
W5	25	1	0.968698	0.978451	0.123927
W5	25	2	0.988205
W6	0	1	0.994411	1.00792	0.171607
W6	0	2	1.02142
W6	25	1	0.996301	0.999322	0.0383952
W6	25	2	1.00234
M1	0	1	0.251061	0.260964	0.0111694
M1	0	2	0.263061
M1	0	3	0.26214
M1	0	4	0.267595
M3	0	1	0.292592	0.298564	0.00698046
M3	0	2	0.303116
M3	0	3	0.298859
M3	0	4	0.299688
M4	0	1	0.295272	0.303027	0.0218343
M4	0	2	0.287638
M4	0	3	0.314371
M4	0	4	0.314825
M5	0	1	0.0832787	0.0907939	0.0467658
M5	0	2	0.117704
M5	0	3	0.0526133
M5	0	4	0.109579
M6	0	1	0.262692	0.277214	0.0214324
M6	0	2	0.276738
M6	0	3	0.274209
M6	0	4	0.295217
M1	25	1	0.119622	0.172218	0.0623162
M1	25	2	0.210261
M1	25	3	0.167628
M1	25	4	0.191359
M3	25	1	0.262528	0.233127	0.0456888
M3	25	2	0.193842
M3	25	3	0.24096
M3	25	4	0.235177
M4	25	1	0.212048	0.224395	0.0196109
M4	25	2	0.222243
M4	25	3	0.221807
M4	25	4	0.24148
M5	25	1	0.317952	0.302868	0.0246888
M5	25	2	0.296393
M5	25	3	0.284146
M5	25	4	0.31298
M6	25	1	0.276597	0.278398	0.0145018
M6	25	2	0.291432
M6	25	3	0.275328
M6	25	4	0.270235

## Sheet: Fig. 3c
Lineage	Transfer	Zone of inhibition	Mean	95% CI
M1	0	1056.82	1093.34	86.8806
M1	0	1096.67
M1	0	1126.53
M1	25	1614.17	1524.27	225.531
M1	25	1526.01
M1	25	1432.62
M3	0	1553.76	1419.53	420.74
M3	0	1475.59
M3	0	1229.24
M3	25	1189.81	1271.06	211.715
M3	25	1263.59
M3	25	1359.78
M4	0	1372.89	1345.25	139.408
M4	0	1382.19
M4	0	1280.67
M4	25	863.935	824.173	190.324
M4	25	872.734
M4	25	735.851
M5	0	2146.47	2101.35	135.228
M5	0	2116.69
M5	0	2040.89
M5	25	1187.7	1255.35	199.822
M5	25	1344.29
M5	25	1234.06
M6	0	1293.53	1340.63	145.815
M6	0	1321.96
M6	0	1406.39
M6	25	1264.26	1238.63	74.9469
M6	25	1246.24
M6	25	1205.38
W1	0	0	0	0
W1	0	0
W1	0	0
W1	25	0	0	0
W1	25	0
W1	25	0
W2	0	0	0	0
W2	0	0
W2	0	0
W2	25	0	0	0
W2	25	0
W2	25	0
W3	0	0	0	0
W3	0	0
W3	0	0
W3	25	1605.45	1542.03	1310
W3	25	2034.8
W3	25	985.844
W4	0	0	0	0
W4	0	0
W4	0	0
W4	25	0	0	0
W4	25	0
W4	25	0
W5	0	0	0	0
W5	0	0
W5	0	0
W5	25	0	0	0
W5	25	0
W5	25	0
W6	0	0	0	0
W6	0	0
W6	0	0
W6	25	0	0	0
W6	25	0
W6	25	0

## Sheet: Fig. 4a
Lineage	Deletion size (bp)	Location	Transfer	Initial vs Continuous
M1	74966	Left	0	Initial
M2	177781	Left	0	Initial
M3	378643	Left	0	Initial
M4	372747	Left	0	Initial
M5	372936	Left	0	Initial
M6	93252	Left	0	Initial
W3	132775	Left	7	Initial
M1	818853	Right	0	Initial
M2	818909	Right	0	Initial
M3	827174	Right	0	Initial
M4	809448	Right	0	Initial
M5	864624	Right	0	Initial
M6	800792	Right	0	Initial
W3	563951	Right	7	Initial
M1	375963	Left	25	Continuous
M2	882135	Left	25	Continuous
M3	78257	Left	25	Continuous
M4	0	Left	25	Continuous
M5	0	Left	25	Continuous
M6	352959	Left	25	Continuous
W3	333298	Left	25	Continuous
M1	68790	Right	25	Continuous
M2	41537	Right	25	Continuous
M3	46202	Right	25	Continuous
M4	68178	Right	25	Continuous
M5	0	Right	25	Continuous
M6	83577	Right	25	Continuous
W3	250054	Right	25	Continuous

## Sheet: Fig. 4b
Lineage	LgCFU	Deletion size (bp)	Location	Transfer
M1	8.64101	893819	Total	0
M2	8.7343	996690	Total	0
M3	8.79559	1205817	Total	0
M4	8.75648	1182195	Total	0
M5	8.43487	1237560	Total	0
M6	8.70043	894044	Total	0
W3	8.38375	1280078	Total	25
M1	7.50783	1338572	Total	25
M3	7.68715	1330276	Total	25
M4	6.8595	1249877	Total	25
M5	7.83986	1237560	Total	25
M6	7.70871	1330580	Total	25
W3	9.22026	696726	Total	7
M1	8.64101	74966	Left	0
M2	8.7343	177781	Left	0
M3	8.79559	378643	Left	0
M4	8.75648	372747	Left	0
M5	8.43487	372936	Left	0
M6	8.70043	93252	Left	0
W3	8.38375	466073	Left	25
M1	7.50783	450929	Left	25
M3	7.68715	456900	Left	25
M4	6.8595	372251	Left	25
M5	7.83986	372936	Left	25
M6	7.70871	446211	Left	25
W3	9.22026	132775	Left	7
M1	8.64101	818853	Right	0
M2	8.7343	818909	Right	0
M3	8.79559	827174	Right	0
M4	8.75648	809448	Right	0
M5	8.43487	864624	Right	0
M6	8.70043	800792	Right	0
W3	8.38375	814005	Right	25
M1	7.50783	887643	Right	25
M3	7.68715	873376	Right	25
M4	6.8595	877626	Right	25
M5	7.83986	864624	Right	25
M6	7.70871	884369	Right	25
W3	9.22026	563951	Right	7

## Sheet: Fig. 5a
Lineage	Lineage type	Mutation type	Rate per site per transfer
W1	WT	Base-substitution	2.13654e-08
W2	WT	Base-substitution	1.28193e-08
W4	WT	Base-substitution	1.70924e-08
W5	WT	Base-substitution	2.99116e-08
W6	WT	Base-substitution	1.28193e-08
M1	Mutant	Base-substitution	1.85566e-07
M2	Mutant	Base-substitution	1.95638e-07
M3	Mutant	Base-substitution	1.63549e-07
M4	Mutant	Base-substitution	2.69628e-08
M5	Mutant	Base-substitution	1.61509e-08
M6	Mutant	Base-substitution	1.25393e-07
W3	WT	Base-substitution	0
W3	Mutant	Base-substitution	1.27845e-07
W1	WT	Indel	4.27309e-09
W2	WT	Indel	8.54618e-09
W4	WT	Indel	0
W5	WT	Indel	1.28193e-08
W6	WT	Indel	0
M1	Mutant	Indel	1.09156e-08
M2	Mutant	Indel	0
M3	Mutant	Indel	5.45165e-09
M4	Mutant	Indel	1.07851e-08
M5	Mutant	Indel	5.38362e-09
M6	Mutant	Indel	2.72594e-08
W3	WT	Indel	1.64819e-08
W3	Mutant	Indel	1.50406e-08

## Sheet: Fig. 5b
Lineage	Lineage type	Amino acid change	Rate per site per transfer
W1	WT	Non-synonymous	1.28193e-08
W2	WT	Non-synonymous	8.54618e-09
W4	WT	Non-synonymous	0
W5	WT	Non-synonymous	1.28193e-08
W6	WT	Non-synonymous	8.54618e-09
M1	Mutant	Non-synonymous	9.82407e-08
M2	Mutant	Non-synonymous	8.89265e-08
M3	Mutant	Non-synonymous	5.45165e-08
M4	Mutant	Non-synonymous	1.61777e-08
M5	Mutant	Non-synonymous	1.07672e-08
M6	Mutant	Non-synonymous	9.26819e-08
W3	WT	Non-synonymous	0
W3	Mutant	Non-synonymous	6.01623e-08
W1	WT	Synonymous	0
W2	WT	Synonymous	0
W4	WT	Synonymous	4.27309e-09
W5	WT	Synonymous	1.70924e-08
W6	WT	Synonymous	0
M1	Mutant	Synonymous	7.64095e-08
M2	Mutant	Synonymous	4.1499e-08
M3	Mutant	Synonymous	1.09033e-08
M4	Mutant	Synonymous	5.39256e-09
M5	Mutant	Synonymous	5.38362e-09
M6	Mutant	Synonymous	2.72594e-08
W3	WT	Synonymous	0
W3	Mutant	Synonymous	5.2642e-08
W1	WT	Non-coding	1.28193e-08
W2	WT	Non-coding	1.28193e-08
W4	WT	Non-coding	1.28193e-08
W5	WT	Non-coding	1.28193e-08
W6	WT	Non-coding	4.27309e-09
M1	Mutant	Non-coding	2.18313e-08
M2	Mutant	Non-coding	6.52128e-08
M3	Mutant	Non-coding	1.03581e-07
M4	Mutant	Non-coding	1.61777e-08
M5	Mutant	Non-coding	5.38362e-09
M6	Mutant	Non-coding	3.27112e-08
W3	WT	Non-coding	1.64819e-08
W3	Mutant	Non-coding	3.00811e-08

## Sheet: Fig. 5c
Lineage	Lineage type	Base-substitution type	Rate per site per transfer
W1	WT	A:T>G:C	0
W2	WT	A:T>G:C	0
W4	WT	A:T>G:C	4.27309e-09
W5	WT	A:T>G:C	8.54618e-09
W6	WT	A:T>G:C	0
M1	Mutant	A:T>G:C	1.09156e-08
M2	Mutant	A:T>G:C	5.92843e-09
M3	Mutant	A:T>G:C	3.27099e-08
M4	Mutant	A:T>G:C	0
M5	Mutant	A:T>G:C	5.38362e-09
M6	Mutant	A:T>G:C	5.45187e-09
W3	WT	A:T>G:C	0
W3	Mutant	A:T>G:C	0
W1	WT	G:C>A:T	8.54618e-09
W2	WT	G:C>A:T	0
W4	WT	G:C>A:T	8.54618e-09
W5	WT	G:C>A:T	8.54618e-09
W6	WT	G:C>A:T	0
M1	Mutant	G:C>A:T	6.54938e-08
M2	Mutant	G:C>A:T	8.29981e-08
M3	Mutant	G:C>A:T	2.72582e-08
M4	Mutant	G:C>A:T	2.15702e-08
M5	Mutant	G:C>A:T	0
M6	Mutant	G:C>A:T	3.27112e-08
W3	WT	G:C>A:T	0
W3	Mutant	G:C>A:T	5.2642e-08
W1	WT	A:T>T:A	0
W2	WT	A:T>T:A	0
W4	WT	A:T>T:A	0
W5	WT	A:T>T:A	0
W6	WT	A:T>T:A	0
M1	Mutant	A:T>T:A	0
M2	Mutant	A:T>T:A	1.77853e-08
M3	Mutant	A:T>T:A	5.45165e-09
M4	Mutant	A:T>T:A	0
M5	Mutant	A:T>T:A	0
M6	Mutant	A:T>T:A	1.09037e-08
W3	WT	A:T>T:A	0
W3	Mutant	A:T>T:A	1.50406e-08
W1	WT	G:C>T:A	0
W2	WT	G:C>T:A	0
W4	WT	G:C>T:A	0
W5	WT	G:C>T:A	8.54618e-09
W6	WT	G:C>T:A	0
M1	Mutant	G:C>T:A	4.91204e-08
M2	Mutant	G:C>T:A	4.1499e-08
M3	Mutant	G:C>T:A	2.18066e-08
M4	Mutant	G:C>T:A	0
M5	Mutant	G:C>T:A	5.38362e-09
M6	Mutant	G:C>T:A	3.27112e-08
W3	WT	G:C>T:A	0
W3	Mutant	G:C>T:A	7.52028e-09
W1	WT	A:T>C:G	4.27309e-09
W2	WT	A:T>C:G	0
W4	WT	A:T>C:G	0
W5	WT	A:T>C:G	0
W6	WT	A:T>C:G	0
M1	Mutant	A:T>C:G	0
M2	Mutant	A:T>C:G	5.92843e-09
M3	Mutant	A:T>C:G	5.99681e-08
M4	Mutant	A:T>C:G	0
M5	Mutant	A:T>C:G	0
M6	Mutant	A:T>C:G	1.09037e-08
W3	WT	A:T>C:G	0
W3	Mutant	A:T>C:G	7.52028e-09
W1	WT	G:C>C:G	8.54618e-09
W2	WT	G:C>C:G	1.28193e-08
W4	WT	G:C>C:G	4.27309e-09
W5	WT	G:C>C:G	4.27309e-09
W6	WT	G:C>C:G	1.28193e-08
M1	Mutant	G:C>C:G	6.0036e-08
M2	Mutant	G:C>C:G	4.1499e-08
M3	Mutant	G:C>C:G	2.18066e-08
M4	Mutant	G:C>C:G	5.39256e-09
M5	Mutant	G:C>C:G	5.38362e-09
M6	Mutant	G:C>C:G	3.27112e-08
W3	WT	G:C>C:G	0
W3	Mutant	G:C>C:G	4.51217e-08

[truncated: 2 more sheets: Supplementary Fig. 3, Supplementary Fig.4]
